# Supplementary material for: Genetic Architecture of Natural Variation in Rice Nonphotochemical Quenching Capacity Revealed by Genome-Wide Association Study
Source: Front Plant Sci. 2017 Oct 13;8:1773. doi: 10.3389/fpls.2017.01773 (PMC5645755; doi:10.3389/fpls.2017.01773)
Supplement: Supplementary file 2 [file DataSheet2.XLSX]

## Sheet: Sheet1
Table S4 SSR markers used in the QTL analysis
Dular/ Akitakomachi F2 Population				Sadu-cho/Dourado Precoce F2 Population					Zegu/Weiguo F2 Population
*1RM84				*1RM84					*1RM220
*1RM220				*1RM1					*1RM490
*1RM283				*1RM283					*1RM572
*1RM259				*1RM490					*1RM294
*1RM23				*1RM243					*1RM6711
*1RM562				*1RM583					*1RM5718
*1RM9				*1RM23					*1RM246
*1RM7419				*1RM595					*1RM443
*1RM7566				*1RM9					*1RM128
*1RM443				*1RM7419					*1RM1183
*1RM128				*1RM443					*1RM5914
*1RM212				*1RM212					*1RM212
*1RM315				*1RM7250					*1RM5407
*1RM414				*1RM5407					*1RM8278
*1RM312				*1RM8278					*1RM11908
*2RM279				*1RM315					*1RM6333
*2RM322				*1RM6504					*1RM315
*2RM71				*1RM165					*1RM529
*2RM324				*1RM529					*2RM109
*2RM3594				*2RM279					*2RM236
*2RM3443				*2RM555					*2RM4.1
*2RM6374				*2RM322					*2RM492
*2RM327				*2RM71					*2RM6374
*2RM262				*2RM424					*2RM5101
*2RM263				*2RM324					*2RM18.2
*2RM450				*2RM301					*2RM1379
*2RM240				*2RM7426					*2RM327
*2RM208				*2RM475					*2RM22.9
*3RM523				*2RM262					*2RM263
*3RM22				*2RM3763					*2RM526
*3RM231				*2RM573					*2RM450
*3RM545				*2RM497					*2RM530
*3RM517				*2RM240					*2RM166
*3RM3291				*2RM213					*2RM266
*3RM7431				*2RM208					*3RM22
*3RM487				*2RM406					*3RM231
*3RM186				*3RM523					*3RM489
*3RM520				*3RM3291					*3RM10.3
*3RM571				*3RM22					*3RM554
*3RM85				*3RM231					*3RM3291
*4RM518				*3RM545					*3RM15128
*4RM3317				*3RM232					*3RM411
*4RM471				*3RM282					*3RM5626
*4RM119				*3RM338					*3RM426
*4RM252				*3RM7395					*3RM532
*4RM470				*3RM16					*3RM3199
*4RM255				*3RM8209					*3RM5813
*4RM124				*3RM293					*3RM468
*5RM122				*3RM130					*3RM571
*5RM159				*3RM227					*3RM570
*5RM267				*3RM570					*4RM551
*5RM169				*3RM85					*4RM518
*5RM249				*3RM251					*4RM8213
*5RM6724				*4RM551					*4RM16554
*5RM598				*4RM518					*4RM20.6
*5RM164				*4RM307					*4RM22.6
*5RM161				*4RM401					*4RM252
*5RM3673				*4RM3317					*4RM241
*5RM178				*4RM471					*4RM255
*5RM87				*4RM252					*4RM349
*5RM26				*4RM470					*5RM592
*6RM540				*4RM255					*5RM574
*6RM469				*4RM567					*5RM3328
*6RM190				*4RM124					*5RM7118
*6RM225				*4RM559					*5RM249
*6RM217				*5RM548					*5RM6724
*6RM314				*5RM13					*5RM509
*6RM253				*5RM405					*5RM430
*6RM557				*5RM6645					*5RM163
*6RM7213				*5RM3437					*5RM440
*6RM6818				*5RM163					*5RM459
*6RM3				*5RM440					*5RM3637
*6RM541				*5RM459					*5RM480
*6RM162				*5RM305					*5RM87
*6RM340				*5RM3673					*6RM586
*6RM412				*5RM421					*6RM204
*6RM345				*5RM274					*6RM314
*6RM494				*5RM480					*6RM253
*7RM427				*5RM31					*6RM557
*7RM125				*5RM87					*6RM527
*7RM501				*5RM593					*6RM7213
*7RM542				*6RM469					*6RM5745
*7RM2				*6RM587					*6RM588
*7RM533				*6RM402					*6RM17.1
*7RM560				*6RM136					*6RM3
*7RM346				*6RM527					*6RM162
*7RM336				*6RM3					*6RM29.3
*7RM6344				*6RM3343					*6RM340
*7RM234				*6RM340					*7RM20873
*7RM420				*6RM345					*7RM427
*7RM172				*6RM217					*7RM3224
*8RM506				*6RM540					*7RM6574
*8RM407				*7RM295					*7RM5436
*8RM25				*7RM436					*7RM7571
*8RM72				*7RM427					*7RM11.89
*8RM344				*7RM6574					*7RM12.31
*8RM44				*7RM501					*7RM12.43
*8RM3383				*7RM542					*7RM542
*8RM404				*7RM6449					*7RM12.90
*8RM339				*7RM6427					*7RM13.17
*8RM42				*7RM432					*7RM13.40
*8RM556				*7RM11					*7RM13.62
*8RM256				*7RM346					*7RM5543
*8RM447				*7RM336					*7RM1204
*8RM477				*7RM505					*7RM6427
*9RM464				*7RM473					*7RM6835
*9RM219				*7RM234					*7RM418
*9RM7390				*7RM478					*7RM560
*9RM5657				*7RM118					*7RM346
*9RM434				*7RM420					*7RM234
*9RM410				*7RM125					*7RM134
*9RM242				*8RM337					*7RM420
*9RM160				*8RM407					*RM10
*9RM215				*8RM544					*8RM25
*10RM474				*8RM126					*8RM3481
*10RM216				*8RM72					*8RM331
*10RM239				*8RM8243					*8RMR2910
*10RM3283				*8RM44					*8RM339
*10RM467				*8RM3383					*8RM42
*10RM271				*8RM404					*8RM284
*10RM258				*8RM339					*8RM26.2
*10RM147				*8RM342					*8RM281
*10RM333				*8RM556					*9RM5799
*11RM286				*8RM210					*9RM5.7
*11RM167				*8RM80					*9RM8.7
*11RM3137				*8RM447					*9RM460
*11RM202				*8RM477					*9RM409
*11RM6091				*9RM316					*9RM434
*11RM287				*9RM5799					*9RM242
*11RM209				*9RM444					*9RM160
*11RM21				*9RM7364					*9RM201
*11RM206				*9RM321					*9RM215
*11RM224				*9RM105					*9RM278
*12RM247				*9RM460					*10RM474
*12RM101				*9RM409					*10RM216
*12RM1047				*9RM566					*10RM8207
*12RM1337				*9RM434					*10RM5689
*12RM7102				*9RM553					*10RM6144
*12RM1261				*9RM160					*10RM184
*12RM260				*9RM201					*10RM6704
*12RM519				*9RM1026					*10RM258
*12RM7376				*9RM245					*10RM5352
*12RM270				*9RM278					*10RM3563
*12RM235				*9RM328					*10RM228
*12RM12				*10RM222					*11RM286
				*10RM216					*11RM332
				*10RM2504					*11RM4.8
				*10RM1126					*11RM536
				*10RM3283					*11RM1355
				*10RM5689					*11RM287
				*10RM6704					*11RM21
				*10RM304					*11RM206
				*10RM3563					*11RM224
				*10RM590					*12RM247
				*10RM271					*12RM6998
				*11RM20					*12RM101
				*11RM4					*12RM1337
				*11RM332					*12RM7102
				*11RM167					*12RM511
				*11RM552					*12RM18.2
				*11RM441					*12RM5927
				*11RM536					*12RM7376
				*11RM202					*12RM1310
				*11RM7120					*12RM235
				*11RM6091
				*11RM5312
				*11RM229
				*11RM457
				*11RM21
				*11RM254
				*12RM453
				*12RM247
				*12RM7003
				*12RM1036
				*12RM5939
				*12RM1047
				*12RM1261
				*12RM7376
				*12RM1310
				*12RM5313
				*12RM117
				*12RM19
				*12RM270
				*12RM313
