# Supplementary material for: Genetic Architecture of Natural Variation in Rice Nonphotochemical Quenching Capacity Revealed by Genome-Wide Association Study
Source: Front Plant Sci. 2017 Oct 13;8:1773. doi: 10.3389/fpls.2017.01773 (PMC5645755; doi:10.3389/fpls.2017.01773)
Supplement: Supplementary file 3 [file DataSheet3.XLS]

## Sheet: Sheet1
Table S5 Relative expression of LOC_Os01g01340 in 59 accessions randomly chosen from indica with different haplotypes
ID	Name	Subpopulation (sequence-based)	Haplotype	RQ
C042	Guichao2hao	Ind_Int	hap1	1.78647
C046	Xiangwanxian3hao	Ind_Int	hap1	2.08723
C139	WH139	IndI	hap1	1.94
C148	9311	IndII	hap1	2.95697
C164	IR661-1	IndII	hap1	2.28708
C175	Zhengxian232	Ind_Int	hap1	2.29997
W009	BERLIN	Ind_Int	hap1	1.46562
W051	RP2151-173-1-8	IndII	hap1	2.06944
W085	KECHENGNUO NO. 4	Ind_Int	hap1	2.27746
W112	ARC 10633	Ind_Int	hap1	1.65974
W149	93072	IndII	hap1	2.91182
W151	C418	IndII	hap1	3.3798
W155	Gang46B	Ind_Int	hap1	3.17096
W163	Yuexiangzhan	Ind_Int	hap1	2.77627
W166	Zhongyouzao81	Ind_Int	hap1	1.92835
W171	TKM9	IndII	hap1	2.32492
W174	Gayabyeo	IndII	hap1	2.85149
W195	452	IndII	hap1	3.20001
W200	Heiheaihui	IndII	hap1	2.19219
W227	OM1706	IndII	hap1	2.94449
W266	Yunjiang35	IndII	hap1	0.954026
W267	Yunhui72	Ind_Int	hap1	3.25811
W268	Wudadaozhong	Ind_Int	hap1	2.67144
W269	IR65600-27-1-2-2	Ind_Int	hap1	3.375
W301	IR 64	IndII	hap1	2.44695
W309	NSICRC122	IndII	hap1	2.23941
W320	Wenxiangnuo	Ind_Int	hap1	1.76922
W321	Laozaogu	Ind_Int	hap1	1.87785
W322	Lengshuinuo	Ind_Int	hap1	0.95698
C001	Sadu-cho	IndI	hap2	1.35689
C019	Aijiaonante	IndI	hap2	1.33365
C027	Dianrui409B	Ind_Int	hap2	1.20259
C049	Jinyou1hao	IndII	hap2	1.20528
C066	Liushizao	IndI	hap2	0.523326
C121	XiangaiB	Ind_Int	hap2	0.424955
C131	Xuanenchangtan	IndI	hap2	0.924869
C145	Zhenshan97B	IndI	hap2	1
C184	Baikezaohe	IndI	hap2	0.756291
C191	Younian	IndI	hap2	0.86124
C198	Zinuo	IndI	hap2	0.709336
C199	Beizinuo	IndI	hap2	1.40317
W033	PD 46	IndI	hap2	0.799865
W101	AMANE	Ind_Int	hap2	1.33842
W124	Kin Shan Zim	IndI	hap2	1.09429
W198	Babaomi	IndI	hap2	1.05671
W199	Diantun502	Ind_Int	hap2	1.13291
C038	Sankecui	Ind_Int	hap3	1.38444
C072	Nantehao	IndI	hap3	1.05495
C190	Xiangdao	IndI	hap3	0.990484
C200	Biwusheng	IndI	hap3	1.83016
C202	Xiaobaimi	IndI	hap3	0.963442
W026	Won Son Zo No. 11	IndI	hap3	1.02046
W058	Kao Chio Lin Chou	IndI	hap3	1.14812
W138	4595	IndI	hap3	2.35889
W146	10340	IndI	hap3	1.05757
W318	Qiuqianbai	IndI	hap3	1.15939
